# Supplementary material for: SCT-YOLO: A Dual-Stream Defect Detection Network Utilizing Computational Shape, Texture, and Color Features
Source: Sensors (Basel). 2026 Jun 8;26(12):3662. doi: 10.3390/s26123662 (PMC13306621; doi:10.3390/s26123662)
Supplement: Supplementary file 1 [file sensors-26-03662-s001.zip]

Archive with 4,523 entries (4,502 files):
- NEU-900/
- NEU-900/NEU-900-对照.yaml
- NEU-900/900-SCT.yaml
- NEU-900/images/
- NEU-900/images/train/
- NEU-900/images/train/Sc_56.jpg
- NEU-900/images/train/Sc_2.jpg
- NEU-900/images/train/In_243.jpg
- NEU-900/images/train/Pa_298.jpg
- NEU-900/images/train/Sc_200.jpg
- NEU-900/images/train/Sc_181.jpg
- NEU-900/images/train/Sc_23.jpg
- NEU-900/images/train/Pa_31.jpg
- NEU-900/images/train/In_33.jpg
- NEU-900/images/train/In_180.jpg
- NEU-900/images/train/Sc_24.jpg
- NEU-900/images/train/In_261.jpg
- NEU-900/images/train/Pa_18.jpg
- NEU-900/images/train/In_233.jpg
- NEU-900/images/train/Pa_189.jpg
- NEU-900/images/train/Pa_108.jpg
- NEU-900/images/train/Sc_168.jpg
- NEU-900/images/train/In_228.jpg
- NEU-900/images/train/In_130.jpg
- NEU-900/images/train/Pa_286.jpg
- NEU-900/images/train/In_266.jpg
- NEU-900/images/train/Pa_111.jpg
- NEU-900/images/train/Sc_271.jpg
- NEU-900/images/train/In_181.jpg
- NEU-900/images/train/Pa_133.jpg
- NEU-900/images/train/Pa_83.jpg
- NEU-900/images/train/Sc_253.jpg
- NEU-900/images/train/In_69.jpg
- NEU-900/images/train/In_149.jpg
- NEU-900/images/train/Sc_246.jpg
- NEU-900/images/train/Sc_250.jpg
- NEU-900/images/train/In_91.jpg
- NEU-900/images/train/Pa_187.jpg
- NEU-900/images/train/Sc_70.jpg
- NEU-900/images/train/Sc_249.jpg
- NEU-900/images/train/Sc_91.jpg
- NEU-900/images/train/Pa_254.jpg
- NEU-900/images/train/Pa_61.jpg
- NEU-900/images/train/Pa_162.jpg
- NEU-900/images/train/Sc_177.jpg
- NEU-900/images/train/Pa_158.jpg
- NEU-900/images/train/In_271.jpg
- NEU-900/images/train/In_32.jpg
- NEU-900/images/train/Pa_299.jpg
- NEU-900/images/train/In_105.jpg
- NEU-900/images/train/In_264.jpg
- NEU-900/images/train/Pa_34.jpg
- NEU-900/images/train/Pa_238.jpg
- NEU-900/images/train/Sc_103.jpg
- NEU-900/images/train/Pa_154.jpg
- NEU-900/images/train/Sc_134.jpg
- NEU-900/images/train/Pa_143.jpg
- NEU-900/images/train/In_1.jpg
- NEU-900/images/train/In_16.jpg
- NEU-900/images/train/Pa_157.jpg
- NEU-900/images/train/In_106.jpg
- NEU-900/images/train/Sc_39.jpg
- NEU-900/images/train/In_286.jpg
- NEU-900/images/train/In_101.jpg
- NEU-900/images/train/Sc_166.jpg
- NEU-900/images/train/In_238.jpg
- NEU-900/images/train/In_159.jpg
- NEU-900/images/train/Sc_294.jpg
- NEU-900/images/train/Sc_69.jpg
- NEU-900/images/train/Pa_92.jpg
- NEU-900/images/train/Pa_267.jpg
- NEU-900/images/train/Pa_66.jpg
- NEU-900/images/train/Sc_167.jpg
- NEU-900/images/train/Pa_77.jpg
- NEU-900/images/train/Sc_232.jpg
- NEU-900/images/train/Pa_98.jpg
- NEU-900/images/train/In_72.jpg
- NEU-900/images/train/In_86.jpg
- NEU-900/images/train/Sc_255.jpg
- NEU-900/images/train/Pa_6.jpg
- NEU-900/images/train/Sc_58.jpg
- NEU-900/images/train/Sc_161.jpg
- NEU-900/images/train/In_17.jpg
- NEU-900/images/train/Pa_70.jpg
- NEU-900/images/train/Pa_24.jpg
- NEU-900/images/train/Pa_37.jpg
- NEU-900/images/train/In_208.jpg
- NEU-900/images/train/In_242.jpg
- NEU-900/images/train/In_253.jpg
- NEU-900/images/train/In_155.jpg
- NEU-900/images/train/In_232.jpg
- NEU-900/images/train/Pa_210.jpg
- NEU-900/images/train/Pa_146.jpg
- NEU-900/images/train/Pa_95.jpg
- NEU-900/images/train/In_18.jpg
- NEU-900/images/train/Sc_188.jpg
- NEU-900/images/train/Pa_235.jpg
- NEU-900/images/train/Pa_297.jpg
- NEU-900/images/train/Sc_214.jpg
- NEU-900/images/train/In_151.jpg
- NEU-900/images/train/In_93.jpg
- NEU-900/images/train/In_263.jpg
- NEU-900/images/train/In_25.jpg
- NEU-900/images/train/Sc_36.jpg
- NEU-900/images/train/Pa_15.jpg
- NEU-900/images/train/In_284.jpg
- NEU-900/images/train/In_62.jpg
- NEU-900/images/train/Sc_228.jpg
- NEU-900/images/train/In_172.jpg
- NEU-900/images/train/Sc_229.jpg
- NEU-900/images/train/Pa_39.jpg
- NEU-900/images/train/Pa_156.jpg
- NEU-900/images/train/In_276.jpg
- NEU-900/images/train/Pa_26.jpg
- NEU-900/images/train/Pa_94.jpg
- NEU-900/images/train/Sc_122.jpg
- NEU-900/images/train/Sc_46.jpg
- NEU-900/images/train/Pa_75.jpg
- NEU-900/images/train/Sc_199.jpg
- NEU-900/images/train/Pa_279.jpg
- NEU-900/images/train/Sc_279.jpg
- NEU-900/images/train/Sc_182.jpg
- NEU-900/images/train/Sc_208.jpg
- NEU-900/images/train/In_142.jpg
- NEU-900/images/train/Sc_126.jpg
- NEU-900/images/train/Sc_211.jpg
- NEU-900/images/train/Pa_293.jpg
- NEU-900/images/train/Sc_212.jpg
- NEU-900/images/train/Pa_68.jpg
- NEU-900/images/train/Sc_258.jpg
- NEU-900/images/train/Sc_84.jpg
- NEU-900/images/train/Pa_243.jpg
- NEU-900/images/train/Pa_199.jpg
- NEU-900/images/train/In_217.jpg
- NEU-900/images/train/In_218.jpg
- NEU-900/images/train/Pa_240.jpg
- NEU-900/images/train/Pa_300.jpg
- NEU-900/images/train/Pa_46.jpg
- NEU-900/images/train/Pa_208.jpg
- NEU-900/images/train/Pa_269.jpg
- NEU-900/images/train/Pa_190.jpg
- NEU-900/images/train/In_34.jpg
- NEU-900/images/train/Pa_231.jpg
- NEU-900/images/train/Pa_296.jpg
- NEU-900/images/train/Pa_270.jpg
- NEU-900/images/train/Sc_259.jpg
- NEU-900/images/train/Sc_8.jpg
- NEU-900/images/train/In_54.jpg
- NEU-900/images/train/Sc_198.jpg
- NEU-900/images/train/Sc_124.jpg
- NEU-900/images/train/Sc_10.jpg
- NEU-900/images/train/Pa_215.jpg
- NEU-900/images/train/Sc_270.jpg
- NEU-900/images/train/Pa_115.jpg
- NEU-900/images/train/Pa_202.jpg
- NEU-900/images/train/Pa_285.jpg
- NEU-900/images/train/In_71.jpg
- NEU-900/images/train/In_275.jpg
- NEU-900/images/train/Sc_238.jpg
- NEU-900/images/train/Pa_138.jpg
- NEU-900/images/train/Pa_28.jpg
- NEU-900/images/train/In_277.jpg
- NEU-900/images/train/Sc_7.jpg
- NEU-900/images/train/Pa_123.jpg
- NEU-900/images/train/Sc_245.jpg
- NEU-900/images/train/Pa_153.jpg
- NEU-900/images/train/Pa_170.jpg
- NEU-900/images/train/Sc_280.jpg
- NEU-900/images/train/Sc_73.jpg
- NEU-900/images/train/Sc_117.jpg
- NEU-900/images/train/Pa_218.jpg
- NEU-900/images/train/Sc_191.jpg
- NEU-900/images/train/Pa_71.jpg
- NEU-900/images/train/In_114.jpg
- NEU-900/images/train/In_236.jpg
- NEU-900/images/train/Pa_292.jpg
- NEU-900/images/train/Sc_27.jpg
- NEU-900/images/train/In_88.jpg
- NEU-900/images/train/Pa_164.jpg
- NEU-900/images/train/Pa_183.jpg
- NEU-900/images/train/Sc_50.jpg
- NEU-900/images/train/Sc_83.jpg
- NEU-900/images/train/Pa_272.jpg
- NEU-900/images/train/Pa_229.jpg
- NEU-900/images/train/Sc_139.jpg
- NEU-900/images/train/In_82.jpg
- NEU-900/images/train/Pa_44.jpg
- NEU-900/images/train/Sc_93.jpg
- NEU-900/images/train/Pa_287.jpg
- NEU-900/images/train/In_14.jpg
- NEU-900/images/train/Pa_12.jpg
- NEU-900/images/train/In_128.jpg
- NEU-900/images/train/In_201.jpg
- NEU-900/images/train/In_39.jpg
- NEU-900/images/train/Sc_267.jpg
- NEU-900/images/train/Pa_135.jpg
- NEU-900/images/train/Sc_137.jpg
- NEU-900/images/train/Pa_175.jpg
- NEU-900/images/train/In_28.jpg
- NEU-900/images/train/Sc_120.jpg
- NEU-900/images/train/In_173.jpg
- NEU-900/images/train/In_121.jpg
- NEU-900/images/train/In_48.jpg
- NEU-900/images/train/Sc_141.jpg
- NEU-900/images/train/Sc_94.jpg
- NEU-900/images/train/Sc_274.jpg
- NEU-900/images/train/In_9.jpg
- NEU-900/images/train/Sc_222.jpg
- NEU-900/images/train/Pa_59.jpg
- NEU-900/images/train/In_152.jpg
- NEU-900/images/train/Sc_131.jpg
- NEU-900/images/train/Pa_62.jpg
- NEU-900/images/train/Sc_180.jpg
- NEU-900/images/train/In_2.jpg
- NEU-900/images/train/In_165.jpg
- NEU-900/images/train/Sc_230.jpg
- NEU-900/images/train/In_256.jpg
- NEU-900/images/train/Sc_95.jpg
- NEU-900/images/train/Sc_234.jpg
- NEU-900/images/train/Sc_92.jpg
- NEU-900/images/train/In_187.jpg
- NEU-900/images/train/Pa_228.jpg
- NEU-900/images/train/Sc_223.jpg
- NEU-900/images/train/Pa_14.jpg
- NEU-900/images/train/Pa_213.jpg
- NEU-900/images/train/Pa_131.jpg
- NEU-900/images/train/In_120.jpg
- NEU-900/images/train/Sc_179.jpg
- NEU-900/images/train/In_287.jpg
- NEU-900/images/train/Pa_84.jpg
- NEU-900/images/train/In_281.jpg
- NEU-900/images/train/Pa_128.jpg
- NEU-900/images/train/Pa_105.jpg
- NEU-900/images/train/Pa_294.jpg
- NEU-900/images/train/In_274.jpg
- NEU-900/images/train/Pa_118.jpg
- NEU-900/images/train/Pa_282.jpg
- NEU-900/images/train/Pa_233.jpg
- NEU-900/images/train/Pa_22.jpg
- NEU-900/images/train/Sc_104.jpg
- NEU-900/images/train/Sc_268.jpg
- NEU-900/images/train/Pa_194.jpg
- NEU-900/images/train/Sc_300.jpg
- NEU-900/images/train/In_84.jpg
- NEU-900/images/train/In_90.jpg
- NEU-900/images/train/Pa_209.jpg
- NEU-900/images/train/In_52.jpg
- NEU-900/images/train/In_188.jpg
- NEU-900/images/train/In_273.jpg
- NEU-900/images/train/Sc_297.jpg
- NEU-900/images/train/Pa_103.jpg
- NEU-900/images/train/Sc_105.jpg
- NEU-900/images/train/In_198.jpg
- NEU-900/images/train/In_254.jpg
- NEU-900/images/train/Sc_160.jpg
- NEU-900/images/train/Pa_266.jpg
- NEU-900/images/train/Pa_230.jpg
- NEU-900/images/train/Sc_187.jpg
- NEU-900/images/train/In_219.jpg
- NEU-900/images/train/Pa_246.jpg
- NEU-900/images/train/Sc_18.jpg
- NEU-900/images/train/Pa_288.jpg
- NEU-900/images/train/Pa_124.jpg
- NEU-900/images/train/Pa_134.jpg
- NEU-900/images/train/Sc_130.jpg
- NEU-900/images/train/In_207.jpg
- NEU-900/images/train/Sc_299.jpg
- NEU-900/images/train/Sc_248.jpg
- NEU-900/images/train/In_279.jpg
- NEU-900/images/train/In_107.jpg
- NEU-900/images/train/Pa_79.jpg
- NEU-900/images/train/Sc_57.jpg
- NEU-900/images/train/Sc_147.jpg
- NEU-900/images/train/Pa_11.jpg
- NEU-900/images/train/Sc_184.jpg
- NEU-900/images/train/Pa_63.jpg
- NEU-900/images/train/In_115.jpg
- NEU-900/images/train/Pa_224.jpg
- NEU-900/images/train/Pa_9.jpg
- NEU-900/images/train/Sc_265.jpg
- NEU-900/images/train/Sc_183.jpg
- NEU-900/images/train/In_43.jpg
- NEU-900/images/train/Sc_109.jpg
- NEU-900/images/train/Sc_206.jpg
- NEU-900/images/train/Pa_206.jpg
- NEU-900/images/train/Sc_12.jpg
- NEU-900/images/train/In_125.jpg
- NEU-900/images/train/Sc_48.jpg
- NEU-900/images/train/Pa_276.jpg
- NEU-900/images/train/Sc_143.jpg
- NEU-900/images/train/Sc_45.jpg
- NEU-900/images/train/Sc_26.jpg
- NEU-900/images/train/Sc_192.jpg
- NEU-900/images/train/Pa_88.jpg
- NEU-900/images/train/In_110.jpg
- NEU-900/images/train/Pa_193.jpg
- NEU-900/images/train/Sc_186.jpg
- NEU-900/images/train/Pa_180.jpg
- NEU-900/images/train/Pa_90.jpg
- NEU-900/images/train/Pa_48.jpg
[truncated: 4,223 more entries]
