# Supplementary material for: SCT-YOLO: A Dual-Stream Defect Detection Network Utilizing Computational Shape, Texture, and Color Features
Source: Sensors (Basel). 2026 Jun 8;26(12):3662. doi: 10.3390/s26123662 (PMC13306621; doi:10.3390/s26123662)
Supplement: Supplementary file 1 [file sensors-26-03662-s001.zip › NEU-900/NEU-900-对照.yaml]

# Ultralytics YOLO , AGPL-3.0 license
# LLVIP dataset
# Example usage: yolo train data=LLVIP.yaml

# Train/val/test sets as dir: path/to/imgs
path:  /home/wmw/桌面/Code/YOLOv8_double_backbone/datasets/NEU-900
train: /home/wmw/桌面/Code/YOLOv8_double_backbone/datasets/NEU-900/images/train  # train visible images (relative to 'path')原图路径
train2: /home/wmw/桌面/Code/YOLOv8_double_backbone/datasets/NEU-900/images/train2  # train infrared images (relative to 'path')模态路径
val: /home/wmw/桌面/Code/YOLOv8_double_backbone/datasets/NEU-900/images/test  # val visible images (relative to 'path')原图路径
val2: /home/wmw/桌面/Code/YOLOv8_double_backbone/datasets/NEU-900/images/test2  # val infrared images (relative to 'path')模态路径
test:   # test images (optional)

# number of classes
nc: 3
# class names
names: ['inclusion', 'patches', 'scratches']
